# Supplementary material for: Cytoplasmic factories, virus assembly, and DNA replication kinetics collectively constrain the formation of poxvirus recombinants
Source: PLoS One. 2020 Jan 16;15(1):e0228028. doi: 10.1371/journal.pone.0228028 (PMC6964908; doi:10.1371/journal.pone.0228028)
Supplement: S1 Table — (XLSX) [file pone.0228028.s002.xlsx]

## Sheet: Figure 1D
2016-04-04
Time	A5 Total	Immature	Enveloped	Mature	% IV	% WV	% MV		Virus numbers counted
4	8	0	0	8	0	0	100		Time PI (hr)	2019-04-04	2019-05-06	2019-05-12	Total virus	cells	virus/cell
4	4	0	0	4	0	0	100		4	89	0	3	92	10	9.2
4	70	66	0	4	94.2857	0	5.71429		5	722	597	583	1902	10	190.2
4	7	0	0	7	0	0	100		6	2035	1094	867	3996	10	399.6
5	131	131	0	0	100	0	0		7	5145	1067	1408	7620	10	762
5	85	84	0	1	98.8235	0	1.17647		8	2907	1582	3191	7680	10	768
5	223	222	0	1	99.5516	0	0.44843		9	4440	3267	3199	10906	10	1090.6
5	283	282	0	1	99.6466	0	0.353357		10	6277	3852	3922	14051	10	1405.1
6	342	270	0	72	78.9474	0	21.0526		11	4756	4217	4131	13104	10	1310.4
6	620	184	1	435	29.6774	0.16129	70.1613		12	4595	4165	3824	12584	10	1258.4
6	770	443	1	326	57.5325	0.12987	42.3377		24	9738	13066	15953	38757	10	3875.7
6	303	299	1	3	98.6799	0.330033	0.990099							average/cell	1106.92
7	1162	418	18	726	35.9725	1.54905	62.4785
7	1804	941	3	860	52.1619	0.166297	47.6718
7	1242	661	42	539	53.2206	3.38164	43.3977		Roll up of distribution of forms of all virus counted
7	937	556	0	381	59.3383	0	40.6617		Time PI (hr)	Total virus	IV	WV	MV	%IV	%WV	%MV
8	1001	99	71	831	9.89011	7.09291	83.017		4	92	66	0	26	71.7391	0	28.2609
8	827	50	63	714	6.04595	7.6179	86.3362		5	1902	1731	35	136	91.0095	1.84017	7.15037
8	1079	108	287	684	10.0093	26.5987	63.392		6	3996	2218	169	1609	55.5055	4.22923	40.2653
9	1189	181	114	894	15.2229	9.58789	75.1892		7	7620	3761	221	3638	49.357	2.90026	47.7428
9	926	276	106	544	29.8056	11.4471	58.7473		8	7680	1670	941	5069	21.7448	12.2526	66.0026
9	1033	143	64	826	13.8432	6.19555	79.9613		9	9717	1870	804	7043	19.2446	8.27416	72.4812
9	1292	137	114	1041	10.6037	8.82353	80.5728		10	14051	1576	841	11634	11.2163	5.98534	82.7984
10	1321	42	106	1173	3.17941	8.02422	88.7964		11	13104	2424	697	9983	18.4982	5.31899	76.1828
10	1401	229	92	1080	16.3455	6.56674	77.0878		12	12584	973	586	11025	0.0105616	0.00636086	87.6113
10	1615	152	95	1368	9.41176	5.88235	84.7059		24	38757	388	89	38280	1.00111	0.229636	98.7693
10	1940	224	46	1670	11.5464	2.37113	86.0825
11	937	10	47	880	1.06724	5.01601	93.9168
11	1291	469	89	733	36.3284	6.89388	56.7777		2016-04-04
11	631	17	74	540	2.69414	11.7274	85.5784		Time	Ave % IV	Ave % WV	Ave % MV
11	1897	536	95	1266	28.2551	5.00791	66.737		4	23.5714	0	76.4286
12	527	20	185	322	3.79507	35.1044	61.1006		5	99.5054	0	0.494564
12	2604	29	17	2558	1.11367	0.652842	98.2335		6	66.2093	0.155298	33.6354
12	409	3	24	382	0.733496	5.86797	93.3985		7	50.1733	1.27425	48.5524
12	1055	82	29	944	7.77251	2.74882	89.4787		8	8.64844	13.7698	77.5817
24	3758	119	5	3634	3.16658	0.133049	96.7004		9	17.3688	9.01351	73.6176
24	1812	16	6	1790	0.883002	0.331126	98.7859		10	10.1208	5.71111	84.1681
24	2597	121	8	2468	4.65922	0.308048	95.0327		11	17.0862	7.1613	75.7525
24	1571	56	8	1507	3.56461	0.50923	95.9262		12	3.35369	11.0935	85.5528
									24	3.06835	0.320363	96.6113
2016-05-06
Time	A5 Total	Immature	Enveloped	Mature	% IV	% WV	% MV		2016-05-06
4	0	0	0	0	0	0	0		Time	Ave % IV	Ave % WV	Ave % MV
4	0	0	0	0	0	0	0		4	0	0	0
4	0	0	0	0	0	0	0		5	84.0335	3.94144	12.0251
5	129	122	0	7	94.5736	0	5.42636		6	45.2451	8.37247	46.3824
5	172	171	0	1	99.4186	0	0.581395		7	41.705	6.96475	51.3302
5	296	172	35	89	58.1081	11.8243	30.0676		8	38.5187	8.21381	53.2674
6	278	143	9	126	51.4388	3.23741	45.3237		9	37.5436	9.02349	53.4329
6	491	148	47	296	30.1426	9.5723	60.2851		10	6.90411	10.3131	82.7828
6	325	176	40	109	54.1538	12.3077	33.5385		11	23.9212	4.74143	71.3373
7	357	146	31	180	40.8964	8.68347	50.4202		12	12.9236	3.23804	82.2251
7	292	109	14	169	37.3288	4.79452	57.8767		24	0.430469	0.061427	99.5081
7	418	196	31	191	46.89	7.41627	45.6938
8	477	245	41	191	51.3627	8.59539	40.0419		2016-05-12
8	424	91	12	321	21.4623	2.83019	75.7075		Time	Ave % IV	Ave % WV	Ave % MV
8	681	291	90	300	42.7313	13.2159	44.0529		4	0	0	100
9	1025	452	86	487	44.0976	8.39024	47.5122		5	94.582	0	5.41804
9	1413	290	206	917	20.5237	14.5789	64.8974		6	65.1515	7.49681	27.3517
9	829	398	34	397	48.0097	4.10133	47.889		7	50.8654	5.40844	43.7262
10	1193	130	283	780	10.8969	23.7217	65.3814		8	24.8659	11.9872	63.1469
10	1301	98	46	1157	7.53267	3.53574	88.9316		9	5.41257	6.19749	88.3899
10	1358	31	50	1277	2.28277	3.68189	94.0353		10	20.6294	3.6249	75.7457
11	994	261	44	689	26.2575	4.42656	69.3159		11	10.0511	4.8375	85.1114
11	1753	403	37	1313	22.9892	2.11067	74.9002		12	11.5923	5.86609	82.5416
11	1470	331	113	1026	22.517	7.68707	69.7959		24	0.173952	0.376369	99.4497
12	1336	150	56	1130	11.2275	4.19162	84.5808
12	1662	106	22	1534	6.37786	1.32371	92.2984
12	1167	247	49	871	21.1654	4.1988	74.6358
24	2945	20	2	2923	0.679117	0.0679117	99.253
24	7543	14	0	7529	0.185603	0	99.8144
24	2578	11	3	2564	0.426687	0.116369	99.4569
2016-05-12
Time	A5 Total	Immature	Enveloped	Mature	% IV	% WV	% MV
4.3	1	0	0	1	0	0	100
4.3	1	0	0	1	0	0	100
4.3	1	0	0	1	0	0	100
5.3	353	324	0	29	91.7847	0	8.2153
5.3	74	69	0	5	93.2432	0	6.75676
5.3	156	154	0	2	98.7179	0	1.28205
6.3	191	105	20	66	54.9738	10.4712	34.555
6.3	416	226	50	140	54.3269	12.0192	33.6538
6.3	260	224	0	36	86.1538	0	13.8462
7.3	532	322	54	156	60.5263	10.1504	29.3233
7.3	477	273	23	181	57.2327	4.8218	37.9455
7.3	399	139	5	255	34.8371	1.25313	63.9098
8.3	885	184	84	617	20.791	9.49153	69.7175
8.3	1324	285	128	911	21.5257	9.66767	68.8066
8.3	982	317	165	500	32.2811	16.8024	50.9165
9.3	1209	85	55	1069	7.0306	4.54921	88.4202
9.3	852	47	62	743	5.51643	7.277	87.2066
9.3	1138	42	77	1019	3.69069	6.76626	89.5431
10.3	1978	135	34	1809	6.82508	1.71891	91.456
10.3	970	319	43	608	32.8866	4.43299	62.6804
10.3	974	216	46	712	22.1766	4.72279	73.1006
11.3	1014	146	53	815	14.3984	5.22682	80.3748
11.3	1501	47	66	1388	3.13125	4.39707	92.4717
11.3	1616	204	79	1333	12.6238	4.88861	82.4876
12.3	788	128	15	645	16.2437	1.90355	81.8528
12.3	2095	61	75	1959	2.91169	3.57995	93.5084
12.3	941	147	114	680	15.6217	12.1148	72.2635
24.3	6298	25	11	6262	0.396951	0.174659	99.4284
24.3	4863	1	18	4844	0.0205634	0.370142	99.6093
24.3	4792	5	28	4759	0.104341	0.584307	99.3114

## Sheet: Figure 2B
EdU/DAPI fluorescence ratio. Each ratio was measured using identical microscope filter and detections settings in a different infected cell at the indicated time.
	Experiment #1 cell number
Time PI (hr)	1	2	3												Mean	SD
3	2.27	3.49	3.16												2.97	0.63
4	15.21	13.65	13.97												14.27	0.82
5	4.61	1.38	1.24												2.41	1.91
6	ND	ND	ND		Sample time point lost										ND	ND
7	0.46	1.08	1.8												1.11	0.67
8	0.43	0.25	0.55												0.41	0.15
	Experiment #2 cell number
Time PI (hr)	1	2	3	4	5	6	7	8	9	10	11	12	13		Mean	SD
3	1.29	0.65	2.95	2.8	3.75										2.29	1.27
4	6.03	3.18	1.1	1.39	6.18	1.09									3.16	2.41
5	3.41	0.49	2.75	0.16	1.86	1.46									1.69	1.26
6	1.61	1.38	0.59	2.95	1.21	0.13	0.54	0.88	0.22	8.21	2.41	0.31	7.56		2.15	2.68
7	0.34	0.18	0.25	1.63	0.12	0.18									0.45	0.58
8	0.22	0.26	0.22	0.21	1.83										0.55	0.72
	Experiment #3 cell number
Time PI (hr)	1	2	3	4	5	6	7	8	9						Mean	SD
3	6.71	4.86	9.25	0.11	2.58	6.5	4.75								4.97	2.98
4	2.09	5.26	1.81	3.42	3.79										3.27	1.39
5	0.29	2.74	3.49	3.41	1.37	1.01	3.64	0.81	1.68						2.05	1.29
6	0.62	0.21	2.19	0.62	2.21	0.17									1	0.95
7	0.22	0.18	0.29	0.12	0.14										0.19	0.07
8	0.12	0.24	0.15	0.16	0.2										0.17	0.04
Roll up of all data points					Roll up of independent means (mean of means)
Time PI (hr)	Mean	SD	N		Time PI (hr)	Mean	SD	N
3	3.68	2.44	15		3	3.41	1.63
4	5.58	5.01	14		4	6.9	1.54
5	1.99	1.32	18		5	2.05	1.48
6	1.79	2.31	19		6	1.58	1.81
7	0.5	0.57	14		7	0.58	0.44
8	0.37	0.45	13		8	0.38	0.3
		Cells	93
		Cell/time point	15.5
